# Supplementary material for: A Humanized Mouse Model of HPV-Associated Pathology Driven by E7 Expression
Source: PLoS One. 2012 Jul 23;7(7):e41743. doi: 10.1371/journal.pone.0041743 (PMC3402432; doi:10.1371/journal.pone.0041743)
Supplement: Table S1 — Oligonucleotides used. (XLS) [file pone.0041743.s010.xls]

## Sheet: Hoja1
Supplementary Table 1: Oligonucleotides used
Used for	Name	Sequence
Cloning FLAG in pcDNA3.1(-)	FLAG.Eco-f	AATTCGATTACAAGGATGACGACGATAAGTAAC
	FLAG.Eco-r	AATTGTTACTTATCGTCGTCATCCTTGTAATCG
Cloning E7s by PCR in pcDNA3.1(-)-FLAG	HPV10-f	GCGCGCGGCCGCAATGCACGGTCCGCATCCC
	HPV10-r	GCGCGAATTCCACGCAGCGAGGACACAC
	HVP5-f	GCGCGAATTCATGATTGGTAAAGAGGTC
	HPV5*-r	GCGCGAATTCTGATCCGTCATGTTTGCAG
	HPV16-f	GCGCGAATTCATGCATGGAGATACACCT
	HPV16-r	GCGCGAATTCTGGTTTCTGAGAACAGAT
Obtaining E7 mutants	mut5E7-f	GAAGAGGAATTACCAAACGAGC
	mut5E7-r	AACTGGTAGCACTTCGGGCTGC
	mut16E7-f	TATGAGCAATTAAATGACAGC
	mut16E7-r	AGTTGTCTCTGGTTGCAAATC
qRT-PCR	q5E7-f	TTGTCCACGCCACAGAAT
	q5E7-r	AGCCGTCATGTTTGCAGTTT
	q16E7-f	GCTGGACAAGCAGAACCG
	q16E7-r	GCACAACCGAAGCGTAGA
	qCENPF-f	GAGTCCTCCAAACCAACAGC
	qCENPF-r	TCCGCTGAGCAACTTTGAC
	qMELK-f	CAGGTGTCATTAGCCCTGAGA
	qMELK-r	CAAACACTTTGGCTCCCTTT
	qRFC4-f	TGTGTCAGGAAGTCGCTCAG
	qRFC4-r	GGGTGGTTTTCGACTCCTTC
	qRb1-f	TCTTCATGCAGAGACTGAAAACA
	qRb1-r	AGGTATTGGTGACAAGGTAGGG
	qRbl1-f	TTGGCGAATCAGGACCATA
	qRbl1-r	TGAGCCTGGCTGTTGTTTAAT
	qRbl2-f	ACTTCAGCAACAGTCCTTCAAA
	qRbl2-r	TCCAAAAGAATTCCTCTCTTTTTAGT
	qGUSB-f	CCTGTGACCTTTGTGAGCAA
	qGUSB-r	AACAGATCACATCCACATACGG
	qeGFP-f	GGAGCGCACGATCTTCTTCA
	qeGFP-r	AGGGTGTCGCCCTCGAA
	qCDKN1A-f	CCTCATCCCGTGTTCTCCTTT
	qCDKN1A-r	GTACCACCCAGCGGACAAGT
	qCCNB2-f	GAAGATTGGGAGAACCCTCA
	qCCNB2-r	TGTGGGTTTATGGACTGCAA
* Primer introduces a silent mutation to remove a BamHI site within the 5E7 gene
