# Supplementary material for: A Humanized Mouse Model of HPV-Associated Pathology Driven by E7 Expression
Source: PLoS One. 2012 Jul 23;7(7):e41743. doi: 10.1371/journal.pone.0041743 (PMC3402432; doi:10.1371/journal.pone.0041743)
Supplement: Table S2 — Antibodies used. (XLS) [file pone.0041743.s011.xls]

## Sheet: Hoja1
Supplementary Table 2. Antibodies used
Used for	Antigen	Provider	Dilution	Unmasking
Immunostaining	BrdU (BMC 9318)	Roche	1:50	No
	BrdU [BU1/75 (ICR1)]	Abcam	1:50	No
	Active Caspase 3 (Asp175)	Cell Signaling	1:1000	No
	Cyclin A (Ab-7)	Thermo Scientific	1:500	Yes
	eGFP	Invitrogen	1:200	No
	Involucrine (SY5)	Sigma	1:500	No
	cytokeratin 1	Sigma	1:500	Yes
	cytokeratin 5 (AF138)	Covance	1:500	Yes
	cytokeratin 10 (DE-K10)	DakoCytomation	1:250	No
	MCM7/CDC47 (47DC141)	Thermo Scientific	1:50	Yes
	CINtec Histology Kit (p16)	mtm laboratories	protocol mtm	protocol mtm
	p21 (SXM30)	DB Pharmingen	1:20	No
	PCNA (PC10)	Thermo Scientific	1:250	Yes
Western blotting	Bax (P-19)	Santa Cruz	1:200
	HPV16 E7 (NM2)	Santa Cruz	1:500
	His C-term (3D5)	Invitrogen	1:5000
	p130 (10/Rb2)	BD Biosciences	1:250
	FLAG	Sigma	1:500
	GST (B14)	Santa Cruz	1:500
	Cyclin A (Ab-7)	Thermo Scientific	1:100
	eGFP (B-2)	Santa Cruz	1:200
	eGFP (ab290)	Abcam	1:2500
	HA (16B12)	Covance	1:500
	p107 (C-18)	Santa Cruz	1:500
	p53 (FL-393)	Santa Cruz	1:500
	pRb (G3-245)	DB Pharmingen	1:500
	α-Tubulin (B-5-1-2)	Sigma	1:2500
